# Supplementary material for: Cyclone: an accessible pipeline to analyze, evaluate, and optimize multiparametric cytometry data
Source: Front Immunol. 2023 Sep 4;14:1167241. doi: 10.3389/fimmu.2023.1167241 (PMC10507399; doi:10.3389/fimmu.2023.1167241)
Supplement: Supplementary file 4 [file Table_4.xlsx]

## Sheet: Sheet1
Randomization seed
seed:	1234
System
nthreads:	1
isWindows:	FALSE
data_dir:
out_dir:
scaffold_dir:
Checkpoint ID Selection
rerun_from_step	-1
Data Processing Related
arcsinh_cofactor:	5
subsample:	FALSE
subsample_n:	4000
exclude_controls:	FALSE
UMAP Related
n_neighbors:	15
min_dist:	0.1
spread:	0.1
learning_rate:	0.5
init:	random
Clustering Related
clustering_method:	flowsom
Flowsom Parameters
grid_sizes_file:	grid_sizes.csv
xdim:	6
ydim:	6
k:	3
meta_cluster:	FALSE
